# Supplementary material for: Genetic architecture of common bunt resistance in winter wheat using genome-wide association study
Source: BMC Plant Biol. 2018 Nov 13;18:280. doi: 10.1186/s12870-018-1435-x (PMC6234641; doi:10.1186/s12870-018-1435-x)
Supplement: Supplementary file 4 — Table S1. Association analysis of common bunt resistance based on TASSEL and SUPER identified 123 significant SNPs. Table S2. List of gene models underlying significant SNPs based on IWGSC and TAGC databases. (XLSX 39 kb) [file 12870_2018_1435_MOESM4_ESM.xlsx]

## Sheet: Supp. table 1
Supplementary table 1. Association analysis of common bunt resistance based on TASSEL and SUPER identified 123 significant SNPs.
SNP ID	SNP	Chro.	Position	P.value	SNP polymorphis	Resistant allele	Allele effects	R2	LD (r2)
Column1	Column2	Column3	Column4	Column5	Column8	Column9	Column10	Column11	Column12	Column13	Column14	Column15	Column16	Column17	Column18	Column19	Column20	Column21	Column22	Column23	Column24	Column25	Column26	Column27	Column28	Column29	Column30	Column31	Column32	Column33	Column34	Column35	Column36	Column37	Column38	Column39	Column40	Column41	Column42	Column43	Column44
Chromosome 1A										S1A_42100559	S1A_497933410	S1A_497933432	S1A_498287359	S1A_498427041	S1A_498427043	S1A_499840870	S1A_499864432
1	S1A_42100559	1	42100559	9.62e-05	C:T	C	-0.156	1.931	S1A_42100559	0
2	S1A_497933410	1	497933410	9.3e-06	G:A	A	-0.166	5.162	S1A_497933410	0.000229	0
3	S1A_497933432	1	497933432	9.3e-06	G:A	A	-0.166	5.162	S1A_497933432	0.000229	1	0
4	S1A_498287359	1	498287359	1.78e-05	G:A	A	-0.269	7.207	S1A_498287359	0.013605	0.409722	0.409722	0
5	S1A_498427041	1	498427041	5.33e-07	T:G	G	-0.31	8.379	S1A_498427041	0.014241	0.422601	0.422601	1	0
6	S1A_498427043	1	498427043	5.33e-07	A:G	G	-0.3096	8.379	S1A_498427043	0.014241	0.422601	0.422601	1	1	0
7	S1A_499840870	1	499840870	0.000122864	C:T	T	-0.26375	8.982	S1A_499840870	0.021444	0.202633	0.202633	0.426462	0.45992	0.45992	0
8	S1A_499864432	1	499864432	5.66e-05	G:C	C	-0.227	5.94	S1A_499864432	0.021556	0.197059	0.197059	0.43269	0.473265	0.473265	1	0
Chromosome 1B										S1B_137128882	S1B_139281449	S1B_139367934	S1B_139367938	S1B_142042883	S1B_142510865	S1B_142839006	S1B_144926670	S1B_144929898	S1B_146206474	S1B_146206486	S1B_146399663	S1B_148891914	S1B_150666939	S1B_150666948	S1B_156566201	S1B_156566213	S1B_156837552	S1B_157929693	S1B_159184527	S1B_159385144	S1B_160310040	S1B_160486821	S1B_160486833	S1B_161272146	S1B_161385220	S1B_161387970	S1B_161401287	S1B_162351213	S1B_162351234	S1B_163096159
1	S1B_137128882	2	137128882	4.71e-06	T:C	G	-0.08468	5.109	S1B_137128882	0
2	S1B_139281449	2	139281449	5.47e-05	T:C	T	-0.08468	3.074	S1B_139281449	0.795944	0
3	S1B_139367934	2	139367934	8.55e-05	A:G	T	-0.12182	1.585	S1B_139367934	0.810922	1	0
4	S1B_139367938	2	139367938	8.55e-05	C:T	G	-0.11444	0.812	S1B_139367938	0.810922	1	1	0
5	S1B_142042883	2	142042883	2.11e-05	G:T	G	-0.29389	0.812	S1B_142042883	0.818404	1	1	1	0
6	S1B_142510865	2	142510865	3.73e-05	T:C	T	-0.09552	1.349	S1B_142510865	0.795807	0.974541	1	1	1	0
7	S1B_142839006	2	142839006	1.22e-05	G:C	T	-0.10337	1.235	S1B_142839006	0.725742	1	0.969362	0.969362	1	1	0
8	S1B_144926670	2	144926670	6.02e-05	G:A	T	-0.11361	1.182	S1B_144926670	0.796079	1	1	1	1	1	1	0
9	S1B_144929898	2	144929898	6.29e-05	T:A	T	-0.11585	1.103	S1B_144929898	0.803346	1	1	1	1	1	1	1	0
10	S1B_146206474	2	146206474	0.000179194	C:G	T	-0.11139	1.098	S1B_146206474	0.799196	1	1	1	1	1	1	1	1	0
11	S1B_146206486	2	146206486	0.000179194	G:A	G	-0.09205	1.235	S1B_146206486	0.799196	1	1	1	1	1	1	1	1	1	0
12	S1B_146399663	2	146399663	1.37e-05	G:A	T	-0.10471	1.235	S1B_146399663	0.795242	0.974594	0.973929	0.973929	0.974145	0.974171	0.889645	0.974171	0.975025	0.923552	0.923552	0
13	S1B_148891914	2	148891914	0.000100284	G:A	T	-0.10471	1.072	S1B_148891914	0.810326	1	1	1	1	1	0.968448	1	1	0.972222	0.972222	0.972521	0
15	S1B_150666939	2	150666939	0.00013124	C:A	T	-0.11875	1.128	S1B_150666939	0.796079	0.974559	1	1	1	1	0.914472	1	1	0.973874	0.973874	0.94963	1	0
16	S1B_150666948	2	150666948	0.00013124	G:A	T	-0.06936	1.128	S1B_150666948	0.796079	0.974559	1	1	1	1	0.914472	1	1	0.973874	0.973874	0.94963	1	1	0
17	S1B_156566201	2	156566201	0.000200225	G:A	T	-0.08951	0.893	S1B_156566201	0.81971	0.946356	0.920765	0.920765	0.947492	0.973413	0.968426	1	0.949048	0.973272	0.973272	0.922406	0.971712	0.973451	0.973451	0
18	S1B_156566213	2	156566213	0.000200225	G:T	T	-0.08951	0.893	S1B_156566213	0.81971	0.946356	0.920765	0.920765	0.947492	0.973413	0.968426	1	0.949048	0.973272	0.973272	0.922406	0.971712	0.973451	0.973451	1	0
19	S1B_156837552	2	156837552	1.14e-05	C:A	G	-0.09508	0.965	S1B_156837552	0.816585	0.94649	0.946323	0.946323	0.973132	0.946422	0.937575	0.946524	0.947526	0.97289	0.97289	0.920619	0.970705	0.921569	0.921569	0.94429	0.94429	0
20	S1B_157929693	2	157929693	2.22e-05	A:T	T	-0.08106	1.086	S1B_157929693	0.802663	1	1	1	1	0.974928	1	1	1	1	1	0.975688	1	0.974505	0.974505	0.949142	0.949142	0.947388	0
21	S1B_159184527	2	159184527	1.58e-05	C:T	G	-0.30029	1.343	S1B_159184527	0.802663	1	1	1	1	1	0.971215	1	1	1	1	0.950879	0.972929	0.951795	0.951795	0.974335	0.974335	0.947423	1	0
22	S1B_159385144	2	159385144	5.53e-05	T:A	T	-0.09694	1.025	S1B_159385144	0.795944	1	1	1	1	1	1	1	1	1	1	0.974145	1	1	1	1	1	0.946456	1	1	0
23	S1B_160310040	2	160310040	8.51e-05	A:T	G	-0.09029	1.216	S1B_160310040	0.827827	1	1	1	1	1	1	1	1	1	1	0.974594	1	1	1	0.947416	0.947416	0.973132	1	1	1	0
24	S1B_160486821	2	160486821	4.9e-05	G:A	T	-0.09588	1.159	S1B_160486821	0.822785	1	1	1	1	1	1	1	1	1	1	0.972685	1	1	1	0.944898	0.944898	1	1	1	1	1	0
25	S1B_160486833	2	160486833	4.9e-05	C:T	T	-0.11362	1.159	S1B_160486833	0.822785	1	1	1	1	1	1	1	1	1	1	0.972685	1	1	1	0.944898	0.944898	1	1	1	1	1	1
26	S1B_161272146	2	161272146	7.91e-05	T:C	T	-0.27941	0.515	S1B_161272146	0.653763	0.948653	0.947899	0.947899	0.947727	0.949396	0.913832	0.949396	0.951079	0.948084	0.948084	0.922326	0.94455	0.923122	0.923122	0.946778	0.946778	0.787018	0.95098	0.950103	0.949396	0.949446	0.832089	0.832089	0
27	S1B_161385220	2	161385220	4.39e-06	T:C	G	-0.07388	1.433	S1B_161385220	0.796079	1	1	1	1	1	0.970048	1	1	1	1	0.974594	1	0.974116	0.974116	0.946471	0.946471	0.945476	1	1	1	1	1	1	0.948702	0
28	S1B_161387970	2	161387970	2.04e-05	G:A	G	-0.11185	1.793	S1B_161387970	0.799652	1	1	1	1	1	1	1	1	1	1	0.974948	1	1	1	0.973432	0.973432	0.947458	1	1	1	1	1	1	0.950254	1	0
29	S1B_161401287	2	161401287	0.000155098	A:G	G	-0.01727	0.782	S1B_161401287	0.814154	1	0.97198	0.97198	0.972054	0.972552	0.96859	0.973114	0.973167	0.971813	0.971813	0.946711	1	0.946456	0.946456	0.946061	0.946061	0.911604	0.97306	0.973599	0.973078	1	0.970761	0.970761	0.920547	0.972605	0.97257	0
30	S1B_162351213	2	162351213	0.000160084	C:T	G	-0.04444	1.088	S1B_162351213	0.750934	1	1	1	0.97306	1	1	1	0.974044	0.97279	0.97279	0.947368	1	0.946619	0.946619	0.917878	0.917878	0.971965	1	0.97397	1	1	1	1	0.946558	0.973563	1	0.944441	0
31	S1B_162351234	2	162351234	0.000160084	C:T	G	-0.21895	1.088	S1B_162351234	0.750934	1	1	1	0.97306	1	1	1	0.974044	0.97279	0.97279	0.947368	1	0.946619	0.946619	0.917878	0.917878	0.971965	1	0.97397	1	1	1	1	0.946558	0.973563	1	0.944441	1	0
32	S1B_163096159	2	163096159	2.68e-05	A:G	T	-0.21895	1.33	S1B_163096159	0.821213	1	1	1	1	1	1	1	1	1	1	0.973192	1	0.973078	0.973078	0.920907	0.920907	0.972001	1	1	1	1	1	1	0.947627	1	1	1	1	1	0
Chromosome 2B										S2B_785905982	S2B_787820195
1	S2B_785905982	5	785905982	0.000206979	C:T	T	-0.13545	2.889	S2B_785905982	0
2	S2B_787820195	5	787820195	7.03e-05	T:A	T	-0.21432	1.695	S2B_787820195	0.438659	0
Chromosome 3A										S3A_51290068	S3A_51544613	S3A_52200249	S3A_52200280	S3A_52200292	S3A_52963655	S3A_53738734	S3A_699574461	S3A_714415200	S3A_742470499
1	S3A_51290068	7	51290068	3.66e-05	T:C	T	-0.10146	1.341	S3A_51290068	0
2	S3A_51544613	7	51544613	0.000247025	C:T	C	-0.22232	0.693	S3A_51544613	0.949177	0
3	S3A_52200249	7	52200249	0.000116032	T:C	T	-0.18823	1.139	S3A_52200249	0.981593	1	0
4	S3A_52200280	7	52200280	0.000116032	C:T	G	-0.24406	1.139	S3A_52200280	0.981593	1	1	0
5	S3A_52200292	7	52200292	0.000116032	G:T	T	-0.23419	1.139	S3A_52200292	0.981593	1	1	1	0
6	S3A_52963655	7	52963655	0.00013606	A:G	T	-0.23711	1.173	S3A_52963655	0.965299	0.946262	1	1	1	0
7	S3A_53738734	7	53738734	3.69e-05	C:T	T	-0.21017	0.968	S3A_53738734	0.963723	0.962099	0.960921	0.960921	0.960921	0.981537	0
8	S3A_699574461	7	699574461	7.66e-06	A:G	G	-0.12329	4.861	S3A_699574461	0.0289649	0.0239035	0.0254672	0.0254672	0.0254672	0.029651	0.0352364	0
9	S3A_714415200	7	714415200	0.000201087	G:A	C	-0.2407	0.704	S3A_714415200	0.0398044	0.0334954	0.0583778	0.0583778	0.0583778	0.0406955	0.0570291	0.109167	0
10	S3A_742470499	7	742470499	6.27e-05	G:A	T	-0.16752	1.229	S3A_742470499	0.0244013	0.0180264	0.0245701	0.0245701	0.0245701	0.0194341	0.0228729	0.141775	0.0725217	0
Chromosome 3B										S3B_6951948	S3B_851809
1	S3B_6951948	8	6951948	8.82e-05	C:T	G	-0.24015	1.777	S3B_6951948	0
2	S3B_851809	8	851809	7.03e-05	G:C	G	-0.22889	0.694	S3B_851809	0.039	0
Chromosome 4A										S4A_632236000	S4A_635530036	S4A_635530552	S4A_635530617	S4A_687312583	S4A_690795067	S4A_699898062	S4A_738778127
1	S4A_632236000	10	632236000	0.000132015	C:T	G	-0.15619	1.217	S4A_632236000	0
2	S4A_635530036	10	635530036	7.16e-05	G:A	C	-0.17554	1.885	S4A_635530036	0.588984	0
3	S4A_635530552	10	635530552	0.000110601	C:T	G	-0.31688	1.83	S4A_635530552	0.620427	1	0
4	S4A_635530617	10	635530617	0.000108829	G:A	C	-0.0446	1.809	S4A_635530617	0.603107	0.981035	1	0
5	S4A_687312583	10	687312583	1.15e-07	A:T	T	-0.1674	5.031	S4A_687312583	0.0166182	4.32666e-05	0.000133307	0.000509459	0
6	S4A_690795067	10	690795067	7.32e-06	G:A	G	-0.06725	3.12	S4A_690795067	0.0137174	0.00962522	0.00620785	0.00431143	0.723095	0
7	S4A_699898062	10	699898062	5.01e-05	G:A	T	-0.1082	3.344	S4A_699898062	0.00699333	5.16524e-05	0.00151266	0.000733507	0.475671	0.62241	0
8	S4A_738778127	10	738778127	7.44e-05	G:A	C	-0.10327	0.949	S4A_738778127	0.0121312	0.00536293	0.0104297	0.00931231	0.00303969	0.0159946	0.00101003	0
Chromosome 5A										S5A_568046700	S5A_573086809	S5A_613546850
1	S5A_568046700	13	568046700	4.85e-05	A:G	G	-0.13361	2.085	S5A_568046700	0
2	S5A_573086809	13	573086809	0.000148784	G:A	T	-0.09144	0.0229	S5A_573086809	0.144405	0
3	S5A_613546850	13	613546850	0.000138288	G:C	C	-0.17	0.349	S5A_613546850	0.063952	0.00659577	0
Chromosome 5B										S5B_550732248	S5B_628819537	S5B_628819551	S5B_628819567	S5B_701156188	S5B_701156196
1	S5B_550732248	14	550732248	0.000192106	T:C	C	-0.132	0.771	S5B_550732248	0
2	S5B_628819537	14	628819537	7.32e-05	G:A	C	-0.111	8.123	S5B_628819537	0.0196822	0
3	S5B_628819551	14	628819551	7.32e-05	A:G	C	-0.112	8.123	S5B_628819551	0.0196822	1	0
4	S5B_628819567	14	628819567	7.32e-05	C:T	A	-0.107	8.123	S5B_628819567	0.0196822	1	1	0
5	S5B_701156188	14	701156188	0.00015898	T:C	A	-0.105	2.071	S5B_701156188	0.0346197	0.0083798	0.0083798	0.0083798	0
6	S5B_701156196	14	701156196	0.00015898	T:C	A	-0.114	2.071	S5B_701156196	0.0346197	0.0083798	0.0083798	0.0083798	1	0
Chromosome 5D										S5D_544283538	S5D_544532701	S5D_544532737	S5D_544799149	S5D_545103958
1	S5D_544283538	15	544283538	1.88e-05	G:A	A	-0.0901	2.629	S5D_544283538	0
2	S5D_544532701	15	544532701	9.3e-06	T:C	A	-0.144	2.396	S5D_544532701	1	0
3	S5D_544532737	15	544532737	1.09e-05	C:T	A	-0.106	2.397	S5D_544532737	1	1	0
4	S5D_544799149	15	544799149	4.7e-05	G:C	A	-0.106	2.727	S5D_544799149	1	0.975625	0.975644	0
5	S5D_545103958	15	545103958	0.00018284	G:C	A	-0.0955	2.917	S5D_545103958	1	0.945014	0.945065	0.922927	0
Chromosome 6A										S6A_431921921	S6A_431921934	S6A_611104912	S6A_611293571	S6A_611857844
1	S6A_431921921	16	431921921	0.000102731	T:C	A	-0.104	0.516	S6A_431921921	0
2	S6A_431921934	16	431921934	0.000102731	G:C	A	-0.102	0.516	S6A_431921934	1	0
3	S6A_611104912	16	611104912	4.84e-06	G:A	A	-0.111	1.462	S6A_611104912	0.0368975	0.0368975	0
4	S6A_611293571	16	611293571	5.67e-06	C:T	C	-0.0671	1.436	S6A_611293571	0.0745935	0.0745935	1	0
5	S6A_611857844	16	611857844	1.21e-05	G:C	C	-0.119	0.00555	S6A_611857844	0.085103	0.085103	0.550831	0.61704	0
Chromosome 6B										S6B_461408979	S6B_466695469	S6B_476197279	S6B_477699390	S6B_503875498	S6B_504157190	S6B_504157290	S6B_506126734	S6B_506726344	S6B_507468652	S6B_510724831	S6B_513353745	S6B_515186469	S6B_515186500	S6B_515290507	S6B_525111465	S6B_553374255	S6B_567414261	S6B_576206570	S6B_583300856	S6B_590912673	S6B_590912695	S6B_640902877	S6B_640902882	S6B_643259898	S6B_705629765	S6B_705629777	S6B_708256236
1	S6B_461408979	17	461408979	3.48e-05	C:T	A	-0.134	0.579	S6B_461408979	0
2	S6B_466695469	17	466695469	1.63e-06	A:C	A	-0.0999	2.153	S6B_466695469	0.589292	0
3	S6B_476197279	17	476197279	4.63e-06	C:T	C	-0.101	3.069	S6B_476197279	0.148393	0.244071	0
4	S6B_477699390	17	477699390	0.000213438	C:A	C	-0.0895	2.002	S6B_477699390	0.181467	0.243062	1	0
5	S6B_503875498	17	503875498	1.49e-06	C:G	A	-0.0609	2.128	S6B_503875498	0.648464	0.807131	0.25247	0.299051	0
6	S6B_504157190	17	504157190	1.43e-06	C:T	A	-0.167	2.015	S6B_504157190	0.633762	0.807131	0.258865	0.310434	1	0
7	S6B_504157290	17	504157290	5.58e-07	G:A	A	-0.113	2.437	S6B_504157290	0.661241	0.807028	0.264656	0.309963	1	1	0
8	S6B_506126734	17	506126734	3.75e-07	C:T	A	-0.108	2.047	S6B_506126734	0.673275	0.872175	0.264983	0.321055	1	0.944124	1	0
9	S6B_506726344	17	506726344	0.000173578	C:T	A	-0.258	2.005	S6B_506726344	0.675362	0.793209	0.27229	0.309728	1	1	1	1	0
10	S6B_507468652	17	507468652	7.96e-05	A:G	A	-0.262	0.546	S6B_507468652	0.572746	0.781563	0.237394	0.264069	0.934222	0.934211	0.934187	0.934199	1	0
11	S6B_510724831	17	510724831	4.44e-06	T:C	C	-0.0636	1.621	S6B_510724831	0.678802	0.872126	0.251841	0.298444	1	1	1	1	0.933594	0.934176	0
12	S6B_513353745	17	513353745	1.13e-06	A:C	A	-0.219	2.297	S6B_513353745	0.672942	0.817429	0.277968	0.324855	1	1	1	1	1	0.934164	1	0
13	S6B_515186469	17	515186469	0.00017874	C:T	C	-0.146	2.357	S6B_515186469	0.155719	0.218868	1	1	0.289216	0.30641	0.299223	0.289053	0.286344	0.243901	0.277668	0.312496	0
14	S6B_515186500	17	515186500	6.74e-06	C:G	C	-0.146	2.132	S6B_515186500	0.660845	0.806816	0.251518	0.316692	1	1	1	1	1	0.934115	1	1	0.299733	0
15	S6B_515290507	17	515290507	0.000202231	T:C	A	-0.143	2.095	S6B_515290507	0.179822	0.255527	1	1	0.275596	0.287238	0.286703	0.320055	0.293102	0.263106	0.308824	0.300613	0.976073	0.286156	0
16	S6B_525111465	17	525111465	7.63e-05	T:C	C	-0.135	1.997	S6B_525111465	0.619357	0.794881	0.222104	0.286156	0.937827	0.888369	0.943961	0.890729	0.937067	0.864287	0.937779	0.943936	0.254569	0.940972	0.285023	0
17	S6B_553374255	17	553374255	3.73e-06	A:G	C	-0.142	2.389	S6B_553374255	0.535099	0.737732	0.212421	0.288268	0.806658	0.76883	0.806535	0.806576	0.786266	0.725255	0.806493	0.814201	0.272825	0.806281	0.288486	0.847689	0
18	S6B_567414261	17	567414261	0.000111171	A:G	C	-0.143	3.493	S6B_567414261	0.0955338	0.159041	0.00238151	0.0141817	0.160494	0.165043	0.177642	0.174654	0.187094	0.149228	0.167286	0.190077	0.00846545	0.171958	0.0188778	0.202577	0.220608	0
19	S6B_576206570	17	576206570	7.87e-06	T:A	C	-0.0958	2.049	S6B_576206570	0.355181	0.475891	0.0931622	0.142718	0.575172	0.554616	0.574913	0.575	0.601366	0.493794	0.561611	0.596564	0.129364	0.574377	0.133253	0.619649	0.676834	0.105867	0
20	S6B_583300856	17	583300856	0.000169458	A:C	C	-0.0958	2.174	S6B_583300856	0.291384	0.423252	0.0901342	0.155993	0.4751	0.45683	0.474817	0.491216	0.497568	0.422479	0.491021	0.474432	0.14029	0.49389	0.164528	0.509786	0.631172	0.281843	0.399979	0
21	S6B_590912673	17	590912673	0.000132031	T:C	A	-0.217	2.345	S6B_590912673	0.265118	0.34767	0.0416914	0.0891579	0.366271	0.369737	0.38206	0.424525	0.451467	0.330047	0.40944	0.395033	0.0734234	0.394773	0.0958107	0.452783	0.44262	0.148153	0.676459	0.631941	0
22	S6B_590912695	17	590912695	0.000132031	T:A	C	-0.00986	2.345	S6B_590912695	0.265118	0.34767	0.0416914	0.0891579	0.366271	0.369737	0.38206	0.424525	0.451467	0.330047	0.40944	0.395033	0.0734234	0.394773	0.0958107	0.452783	0.44262	0.148153	0.676459	0.631941	1	0
23	S6B_640902877	17	640902877	0.000140501	T:G	A	-0.158	2.041	S6B_640902877	0.319838	0.474417	0.117202	0.155248	0.444406	0.391975	0.416528	0.439581	0.438763	0.363924	0.44413	0.439076	0.131135	0.415932	0.154089	0.497219	0.527319	0.0942029	0.539448	0.371531	0.452134	0.452134	0
24	S6B_640902882	17	640902882	0.000140501	T:C	A	-0.258	2.041	S6B_640902882	0.319838	0.474417	0.117202	0.155248	0.444406	0.391975	0.416528	0.439581	0.438763	0.363924	0.44413	0.439076	0.131135	0.415932	0.154089	0.497219	0.527319	0.0942029	0.539448	0.371531	0.452134	0.452134	1	0
25	S6B_643259898	17	643259898	7.73e-05	A:G	C	-0.215	3.597	S6B_643259898	0.354187	0.58042	0.136774	0.162494	0.565926	0.498562	0.553278	0.533255	0.53987	0.459429	0.565634	0.553033	0.150337	0.532856	0.15944	0.591239	0.733871	0.154566	0.521449	0.526646	0.396021	0.396021	0.725572	0.725572	0
26	S6B_705629765	17	705629765	0.000204809	A:T	C	-0.159	0.165	S6B_705629765	0.00187957	0.00176143	0.00823763	0.00338854	0.00205885	0.00246041	0.00252015	0.00290456	0.0025226	0.00264636	0.00201935	0.00260325	0.00471744	0.00251298	0.00395653	0.00317793	0.0059515	0.000312996	0.000461723	0.000858276	0.00263766	0.00263766	0.00793651	0.00793651	0.00158703	0
27	S6B_705629777	17	705629777	0.000204809	C:A	C	-0.219	0.165	S6B_705629777	0.00187957	0.00176143	0.00823763	0.00338854	0.00205885	0.00246041	0.00252015	0.00290456	0.0025226	0.00264636	0.00201935	0.00260325	0.00471744	0.00251298	0.00395653	0.00317793	0.0059515	0.000312996	0.000461723	0.000858276	0.00263766	0.00263766	0.00793651	0.00793651	0.00158703	1	0
28	S6B_708256236	17	708256236	0.000198768	G:T	A	-0.193	4.455	S6B_708256236	0.0048261	0.00421258	0.0108992	0.0202965	0.0144679	0.0191904	0.0264463	0.0253533	0.0181987	0.00476525	0.00476269	0.0261426	0.0109291	0.0216121	0.0132885	0.0359701	0.0258688	0.00106047	0.00844077	0.000191586	6.61304e-05	6.61304e-05	0.0292321	0.0292321	0.0210068	0.203636	0.203636	0
Chromosome 7A										S7A_298990918	S7A_298990919	S7A_298990950	S7A_714316889	S7A_714618321	S7A_714662345	S7A_714762188	S7A_715338002	S7A_715781215	S7A_722081781	S7A_722414947	S7A_722414973
1	S7A_298990918	19	298990918	0.000155936	A:C	C	-0.176	1.018	S7A_298990918	0
2	S7A_298990919	19	298990919	0.000105215	G:A	A	-0.176	0.357	S7A_298990919	0.845815	0
3	S7A_298990950	19	298990950	0.000155936	T:G	G	-0.218	1.018	S7A_298990950	1	0.845815	0
4	S7A_714316889	19	714316889	5.45e-05	T:C	C	-0.218	0.466	S7A_714316889	0.0179586	0.0150221	0.0179586	0
5	S7A_714618321	19	714618321	0.000211207	G:A	A	-0.0446	0.491	S7A_714618321	0.0149309	0.0123697	0.0149309	0.871875	0
6	S7A_714662345	19	714662345	3.58e-05	G:A	A	-0.108	0.272	S7A_714662345	0.0126166	0.0105559	0.0126166	0.926154	0.874525	0
7	S7A_714762188	19	714762188	0.000142038	T:C	C	-0.0676	0.557	S7A_714762188	0.0193033	0.0161565	0.0193033	0.941277	0.903695	0.865523	0
8	S7A_715338002	19	715338002	0.000230849	G:A	A	-0.073	0.549	S7A_715338002	0.0181402	0.0151722	0.0181402	0.906171	0.903529	0.960577	0.969202	0
9	S7A_715781215	19	715781215	1.27e-05	A:C	A	-0.0599	0.976	S7A_715781215	0.0160427	0.0136468	0.0160427	0.87823	0.903857	0.777106	0.824222	0.877336	0
10	S7A_722081781	19	722081781	4.8e-05	A:G	C	-0.0754	2.218	S7A_722081781	0.0134714	0.0101209	0.0134714	0.49123	0.365148	0.405191	0.472439	0.428684	0.451917	0
11	S7A_722414947	19	722414947	2.68e-05	T:C	A	-0.0771	1.189	S7A_722414947	0.0153416	0.0120159	0.0153416	0.442469	0.341327	0.337284	0.416236	0.382546	0.416337	0.754064	0
12	S7A_722414973	19	722414973	2.68e-05	C:T	C	-0.0914	1.189	S7A_722414973	0.0153416	0.0120159	0.0153416	0.442469	0.341327	0.337284	0.416236	0.382546	0.416337	0.754064	1	0
Chromosome 7B										S7B_18097824	S7B_703152031
1	S7B_18097824	20	18097824	7.18e-05	T:C	C	-0.173	1.645	S7B_18097824	0
2	S7B_703152031	20	703152031	9.72e-05	C:T	C	-0.294	4.092	S7B_703152031	0.00407052	0
Chromosome 7D
1	S7D_595913707	21	595913707	0.000188716	T:C	C	-0.17	3.052	S7D_595913707	0

## Sheet: Supp. table 2
Supplemetary table 2. List of gene models underlying signfifcant SNPs based on IWGSC and TAGC databases.
	Gene model name (IWGSC)		Gene model name (TAGCv1.0)
1B	TraesCS1B01G116700.2	=	TRIAE_CS42_1DS_TGACv1_081377_AA0260340.3.mrna1
	TraesCS1B01G116700.1	=	TRIAE_CS42_1BS_TGACv1_050476_AA0172560.2.mrna1
	TraesCS1B01G121600.2	=	TRIAE_CS42_1BS_TGACv1_050149_AA0168110.3.mrna1
	TraesCS1B01G121600.3	n	TRIAE_CS42_1BS_TGACv1_050149_AA0168110.2.mrna1
	TraesCS1B01G123200.2	=	TRIAE_CS42_1BS_TGACv1_049370_AA0150930.1.mrna1
	TraesCS1B01G123200.1	=	TRIAE_CS42_1BS_TGACv1_049370_AA0150930.4.mrna1
	TraesCS1B01G130000.1	C	TRIAE_CS42_1BS_TGACv1_053269_AA0182120.1.mrna1
3B	TraesCS3B01G016700.1	_	TRIAE_CS42_3B_TGACv1_222377_AA0763460.1.mrna1
5B	TraesCS5B01G372800.3	J	TRIAE_CS42_5BL_TGACv1_406385_AA1344920.4.mrna1
	TraesCS5B01G372800.1	=	TRIAE_CS42_5BL_TGACv1_406385_AA1344920.4.mrna1
	TraesCS5B01G372800.2
5D	TraesCS5D01G527700.1	=	TRIAE_CS42_5DL_TGACv1_433714_AA1420300.1.mrna1
6A	TraesCS6A01G229000.1	=	TRIAE_CS42_6AL_TGACv1_473493_AA1531430.1.mrna1
	TraesCS6A01G406700.1	=	TRIAE_CS42_6AL_TGACv1_471763_AA1513980.3.mrna1
6B	TraesCS6B01G258800.1	=	TRIAE_CS42_6BL_TGACv1_499488_AA1584080.1.mrna1
	TraesCS6B01G281100.1	j	TRIAE_CS42_U_TGACv1_641757_AA2103480.1.mrna1
	TraesCS6B01G326600.1	f,n	TRIAE_CS42_6BL_TGACv1_499875_AA1593720.1.mrna1
	TraesCS6B01G326600.1
	TraesCS6B01G335600.1	=	TRIAE_CS42_6BL_TGACv1_499370_AA1579850.1.mrna1
7A	TraesCS7A01G537200.1	=	TRIAE_CS42_3AL_TGACv1_193613_AA0615060.1.mrna1
	TraesCS7A01G537200.1
	TraesCS7A01G538800.1	C	TRIAE_CS42_7AL_TGACv1_556101_AA1755790.1.mrna1
7B	TraesCS7B01G020500.1	f,=	TRIAE_CS42_7BS_TGACv1_593620_AA1953170.1.mrna1
